# Supplementary material for: Flower resource and land management drives hoverfly communities and bee abundance in seminatural and agricultural grasslands
Source: Ecol Evol. 2017 Sep 5;7(19):8073–86. doi: 10.1002/ece3.3303 (PMC5632687; doi:10.1002/ece3.3303)
Supplement: Supplementary file 1 [file ECE3-7-8073-s001.xlsx]

## Sheet: Sheet1
Table S1. Grassland sites details and sampling dates.
Site Name	Altitude (m)	Field Area (ha)	GB Grid Reference	Sample Date 1	Sample Date 2	Sample Date 3	Sample Date 4	Sample Date 5	Sample Date 6
DG1	144	1	SN 627305	2011-06-24	2011-07-08	2011-07-22	2011-08-05	2011-08-19	2011-09-02
DG2	145	2	SN 676318	2011-06-24	2011-07-08	2011-07-22	2011-08-05	2011-08-19	2011-08-02
DG3	127	2.3	SN 656302	2011-06-17	2011-07-08	2011-07-22	2011-08-05	2011-08-19	2011-08-02
DG4	195	1.2	SN 720117	2011-06-17	2011-07-01	2011-07-15	2011-07-29	2011-08-12	2011-08-26
DG5	216	1.7	SN 587160	2011-06-17	2011-07-01	2011-07-15	2011-07-29	2011-08-12	2011-08-26
IDG 1	135	2.5	SN642188	2011-06-24	2011-07-08	2011-07-22	2011-08-05	2011-08-19	2011-09-02
IDG2	112	1.3	SN 671280	2011-06-24	2011-07-08	2011-07-22	2011-08-05	2011-08-19	2011-09-02
IDG3	72	6.9	SN 527175	2011-06-17	2011-07-01	2011-07-15	2011-07-29	2011-08-12	2011-08-26
IDG4	80	4.5	SN 533185	2011-06-17	2011-07-01	2011-07-15	2011-07-29	2011-08-12	2011-08-26
IDG5	34	1.5	SN 637222	2011-06-17	2011-07-01	2011-07-15	2011-07-29	2011-08-12	2011-08-26
IMG1	207	2.8	SN 685073	2011-06-24	2011-07-08	2011-07-22	2011-08-05	2011-08-19	2011-09-02
IMG2	208	1.3	SN 668215	2011-06-24	2011-07-08	2011-07-22	2011-08-05	2011-08-19	2011-09-02
IMG3	84	2.4	SN 498156	2011-06-17	2011-07-01	2011-07-15	2011-07-29	2011-08-12	2011-08-26
IMG4	60	0.6	SN 519164	2011-06-17	2011-07-01	2011-07-15	2011-07-29	2011-08-12	2011-08-26
IMG5	173	2.3	SN720138	2011-06-17	2011-07-01	2011-07-15	2011-07-29	2011-08-12	2011-08-26
MG1	209	0.4	SN 711213	2011-06-24	2011-07-08	2011-07-22	2011-08-05	2011-08-19	2011-09-02
MG2	84	1.2	SN 681283	2011-06-24	2011-07-08	2011-07-22	2011-08-05	2011-08-19	2011-09-02
MG3	186	0.8	SN 744226	2011-06-24	2011-07-08	2011-07-22	2011-08-05	2011-08-19	2011-09-02
MG4	170	3.7	SN 683240	2011-06-17	2011-07-01	2011-07-15	2011-07-29	2001-08-12	2011-08-26
MG5	193	2.8	SN 650205	2011-06-17	2011-07-01	2011-07-15	2011-07-29	2011-08-12	2011-08-26
