# Supplementary material for: Flower resource and land management drives hoverfly communities and bee abundance in seminatural and agricultural grasslands
Source: Ecol Evol. 2017 Sep 5;7(19):8073–86. doi: 10.1002/ece3.3303 (PMC5632687; doi:10.1002/ece3.3303)
Supplement: Supplementary file 2 [file ECE3-7-8073-s002.xlsx]

## Sheet: Sheet1
Table S2. Site flower unit scores
Site	DG1			DG2			DG3			DG4			DG5			IDG1			IDG2			IDG3			IDG4			IDG5			IMG1			IMG2			IMG3			IMG4			IMG5			MG1			MG2
Plant Species	Early	Late	Mean	Early	Late	Mean	Early	Late	Mean	Early	Late	Mean	Early	Late	Mean	Early	Late	Mean	Early	Late	Mean	Early	Late	Mean	Early	Late	Mean	Early	Late	Mean	Early	Late	Mean	Early	Late	Mean	Early	Late	Mean	Early	Late	Mean	Early	Late	Mean	Early	Late	Mean	Early
Anagalis tenella	0	0	0	0	0	0	0	0	0	0	0	0	0	0	0	0	0	0	0	0	0	0	0	0	0	0	0	0	0	0	0	0	0	0	0	0	0	0	0	0	0	0	0	0	0	0	0	0	0
Bellis perennis	0	0	0	0	0	0	0	0	0	0	0	0	0	0	0	1	0	0.5	0	0	0	0	0	0	0	0	0	0	0	0	0	0	0	0	0	0	0	0	0	4	0	2	0	0	0	0	0	0	0
Calluna vulgaris	0	0	0	0	0	0	0	0	0	0	0	0	0	0	0	0	0	0	0	0	0	0	0	0	0	0	0	0	0	0	0	0	0	0	0	0	0	0	0	0	0	0	0	0	0	0	0	0	0
Cardamine pratense	0	0	0	0	0	0	0	0	0	0	0	0	0	0	0	0	0	0	0	0	0	0	0	0	0	0	0	0	0	0	18	0	9	0	0	0	3	0	1.5	0	0	0	0	0	0	0	0	0	0
Carum verticillatum	36	74	55	0	0	0	0	0	0	0	0	0	0	0	0	0	0	0	0	0	0	0	0	0	0	0	0	0	0	0	0	64	32	0	3	1.5	0	0	0	0	0	0	0	0	0	0	0	0	4
Centaurea nigra	0	12	6	0	0	0	0	0	0	0	2	1	0	0	0	0	0	0	0	0	0	0	0	0	0	0	0	0	0	0	0	0	0	0	0	0	0	0	0	0	0	0	0	0	0	0	0	0	0
Cerastium fontanum	0	0	0	0	0	0	0	3	1.5	0	0	0	5	8	6.5	0	0	0	0	2	1	3	0	1.5	10	0	5	13	5	9	3	0	1.5	0	1	0.5	0	0	0	0	0	0	0	0	0	0	0	0	0
Cirsium arvense	0	0	0	0	0	0	0	0	0	0	0	0	0	1	0.5	0	0	0	0	0	0	0	0	0	0	0	0	0	0	0	0	0	0	0	0	0	0	0	0	0	0	0	8	0	4	0	0	0	0
Cirsium palustre	0	0	0	0	0	0	0	0	0	0	0	0	0	0	0	0	0	0	0	0	0	0	0	0	0	0	0	0	0	0	0	3	1.5	0	0	0	0	0	0	0	0	0	0	0	0	0	0	0	0
Dactylorhiza spp	0	0	0	0	0	0	0	0	0	0	0	0	0	0	0	0	0	0	0	0	0	0	0	0	0	0	0	0	0	0	0	0	0	0	0	0	0	0	0	0	0	0	0	0	0	0	0	0	1
Epilobium hirsutum	0	0	0	0	0	0	0	0	0	0	0	0	0	0	0	0	0	0	0	0	0	0	0	0	0	0	0	0	0	0	0	0	0	0	0	0	0	0	0	0	14	7	0	0	0	0	0	0	0
Epilobium palustris	0	0	0	0	0	0	0	0	0	0	0	0	0	0	0	0	0	0	0	0	0	0	0	0	0	0	0	0	0	0	0	0	0	0	0	0	0	0	0	0	0	0	0	0	0	0	0	0	0
Epilobium parviflorum	0	0	0	0	0	0	0	0	0	0	0	0	0	0	0	0	0	0	0	0	0	0	0	0	0	0	0	0	0	0	0	0	0	0	0	0	0	24	12	0	0	0	0	0	0	0	0	0	0
Erica tetralix	0	0	0	0	0	0	0	0	0	0	0	0	0	0	0	0	0	0	0	0	0	0	0	0	0	0	0	0	0	0	0	0	0	0	0	0	0	0	0	0	0	0	0	0	0	0	0	0	0
Euphrasia spp	0	0	0	0	0	0	0	0	0	0	1	0.5	0	0	0	0	0	0	0	0	0	0	0	0	0	0	0	0	0	0	0	0	0	0	0	0	0	0	0	0	0	0	0	0	0	0	0	0	0
Filipendula ulmaria	0	0	0	0	0	0	0	0	0	0	0	0	0	10	5	0	0	0	0	0	0	0	0	0	0	0	0	0	0	0	0	0	0	0	0	0	0	0	0	0	0	0	0	0	0	0	0	0	0
Galium palustre	0	0	0	0	0	0	0	0	0	0	0	0	0	0	0	0	0	0	0	0	0	0	0	0	0	0	0	0	0	0	0	0	0	0	0	0	0	0	0	0	0	0	27	181	104	0	0	0	0
Galium saxatile	0	0	0	0	0	0	0	0	0	0	0	0	0	0	0	0	0	0	0	0	0	0	0	0	0	0	0	0	0	0	0	0	0	0	2	1	0	0	0	0	0	0	0	0	0	0	0	0	0
Heracleum sphondylium	0	0	0	0	0	0	0	0	0	0	0	0	0	11	5.5	0	0	0	0	0	0	0	0	0	0	0	0	0	0	0	0	0	0	0	0	0	0	0	0	82	2	42	0	0	0	0	0	0	0
Hypochaeris radicata	46	2	24	0	0	0	0	0	0	0	0	0	2	0	1	0	0	0	0	0	0	0	0	0	0	0	0	0	0	0	0	0	0	0	0	0	0	0	0	0	0	0	0	0	0	0	0	0	0
Lathysus pratenis	0	0	0	0	0	0	0	0	0	0	0	0	0	69	34.5	0	0	0	0	0	0	0	0	0	0	0	0	0	0	0	0	0	0	0	0	0	0	0	0	0	0	0	0	20	10	0	0	0	0
Leontodon autumnalis	0	0	0	0	0	0	0	0	0	0	0	0	0	0	0	0	0	0	0	0	0	0	0	0	0	0	0	0	0	0	0	0	0	0	1	0.5	0	0	0	0	0	0	0	0	0	0	0	0	0
Lotus corniculatus	6	2	4	0	0	0	0	0	0	4	2	3	36	3	19.5	0	0	0	0	0	0	0	0	0	0	0	0	0	0	0	0	0	0	0	0	0	0	0	0	0	0	0	0	0	0	0	0	0	0
Lotus uliginosus	0	19	9.5	16	0	8	0	3	1.5	0	0	0	0	17	8.5	0	0	0	0	0	0	0	0	0	0	0	0	0	0	0	0	14	7	0	0	0	0	0	0	0	7	3.5	0	104	52	0	7	3.5	3
Lychnis flos-cuculi	0	0	0	0	0	0	0	0	0	0	0	0	0	0	0	0	0	0	0	0	0	0	0	0	0	0	0	0	0	0	0	0	0	0	0	0	0	0	0	5	0	2.5	0	0	0	0	0	0	0
Mentha aquatica	0	0	0	0	0	0	0	0	0	0	0	0	0	0	0	0	0	0	0	0	0	0	0	0	0	0	0	0	0	0	0	0	0	0	0	0	0	0	0	0	0	0	0	0	0	0	0	0	0
Menyanthes trifoliata	0	0	0	0	0	0	0	0	0	0	0	0	0	0	0	0	0	0	0	0	0	0	0	0	0	0	0	0	0	0	0	0	0	0	0	0	0	0	0	0	0	0	0	0	0	0	0	0	0
Mysosotis scorpoides	0	0	0	0	0	0	0	0	0	0	0	0	0	0	0	0	0	0	0	0	0	0	0	0	0	0	0	0	0	0	0	0	0	0	0	0	5	0	2.5	0	0	0	0	0	0	0	0	0	0
Narthecium ossifragum	0	0	0	0	0	0	0	0	0	0	0	0	0	0	0	0	0	0	0	0	0	0	0	0	0	0	0	0	0	0	0	0	0	0	0	0	0	0	0	0	0	0	0	0	0	0	0	0	0
Pedicularis sylvatica	0	0	0	0	0	0	0	0	0	0	0	0	0	0	0	0	0	0	0	0	0	0	0	0	0	0	0	0	0	0	0	0	0	0	0	0	0	0	0	0	0	0	0	0	0	0	0	0	0
Plantago lanceolata	1	0	0.5	0	0	0	0	0	0	0	0	0	0	0	0	0	0	0	0	0	0	0	0	0	0	0	0	0	0	0	0	0	0	1	0	0.5	0	0	0	0	0	0	0	0	0	0	0	0	0
Platanthera chlorantha	2	0	1	0	0	0	0	0	0	0	0	0	0	0	0	0	0	0	0	0	0	0	0	0	0	0	0	0	0	0	0	0	0	0	0	0	0	0	0	0	0	0	0	0	0	0	0	0	0
Polygala serpifolia	0	0	0	0	0	0	0	0	0	0	0	0	0	0	0	0	0	0	0	0	0	0	0	0	0	0	0	0	0	0	0	0	0	0	0	0	0	0	0	0	0	0	0	0	0	0	0	0	0
Potentilla erecta	125	39	82	9	0	4.5	0	0	0	0	0	0	11	22	16.5	0	0	0	0	0	0	0	1	0.5	0	0	0	0	0	0	0	3	1.5	0	0	0	0	0	0	0	0	0	0	0	0	9	5	7	21
Prunella vulgaris	0	0	0	0	0	0	0	0	0	1	4	2.5	1	7	4	0	0	0	0	0	0	0	0	0	0	0	0	0	0	0	0	0	0	4	2	3	0	0	0	0	0	0	0	0	0	0	0	0	0
Pulicaria dysenterica	0	0	0	0	0	0	0	0	0	0	0	0	0	0	0	0	0	0	0	0	0	0	0	0	0	0	0	0	0	0	0	0	0	0	0	0	0	0	0	0	0	0	0	0	0	0	0	0	0
Ranunculus acris	10	0	5	6	0	3	59	1	30	10	7	8.5	7	3	5	2	0	1	0	0	0	32	4	18	17	0	8.5	0	0	0	40	1	20.5	18	1	9.5	65	3	34	17	0	8.5	41	6	23.5	0	0	0	0
Ranunculus flammula	1	0	0.5	0	0	0	0	0	0	5	0	2.5	0	0	0	0	0	0	0	0	0	0	0	0	0	0	0	0	0	0	0	3	1.5	7	9	8	0	1	0.5	0	0	0	0	4	2	20	5	12.5	15
Ranunculus repens	0	0	0	0	0	0	0	0	0	0	0	0	0	0	0	0	0	0	5	1	3	0	0	0	0	0	0	4	0	2	0	0	0	0	0	0	0	0	0	0	0	0	4	0	2	0	0	0	0
Sanguisorba officinalis	0	0	0	0	0	0	0	0	0	0	0	0	0	0	0	0	0	0	0	0	0	0	0	0	0	0	0	0	0	0	0	0	0	0	0	0	0	0	0	0	0	0	0	0	0	0	0	0	0
Stellaria media	0	0	0	0	0	0	0	0	0	0	0	0	0	0	0	0	0	0	0	0	0	0	0	0	0	0	0	0	0	0	0	0	0	0	0	0	92	0	46	0	0	0	0	0	0	0	0	0	0
Succisa pratensis	0	9	4.5	0	0	0	0	0	0	0	0	0	0	0	0	0	0	0	0	0	0	0	0	0	0	0	0	0	0	0	0	0	0	0	0	0	0	0	0	0	0	0	0	0	0	0	0	0	0
Taraxacum officinale agg.	0	0	0	0	0	0	0	0	0	0	0	0	1	0	0.5	0	0	0	0	0	0	0	0	0	1	0	0.5	0	0	0	0	0	0	0	0	0	0	0	0	0	0	0	0	0	0	0	0	0	0
Trifolium pratense	41	7	24	1	0	0.5	3	0	1.5	0	0	0	0	6	3	0	0	0	0	0	0	0	0	0	0	0	0	0	0	0	5	0	2.5	0	0	0	0	0	0	0	0	0	0	0	0	5	0	2.5	0
Trifolium repens	2	0	1	0	0	0	1	1	1	3	3	3	31	0	15.5	6	0	3	1	0	0.5	0	6	3	0	1	0.5	0	0	0	0	0	0	1	1	1	0	0	0	2	0	1	0	0	0	0	0	0	0
Mean Flower Score			217			16			35.5			21			125.5			4.5			4.5			23			14.5			11			77			25.5			96.5			66.5			197.5			25.5
[truncated: 12 more columns]

## Sheet: Sheet2
Site Name
DG1LLW
DG2ABE
DG3TYC
DG4TAI
DG5PWE
IDG1PIO
IDG2HER
IDG3BCR
IDG4PAN
IDG5TYG
IMG1NYM
IMG2CIB
IMG3CWR
IMG4WEL
IMG5GOR
MG1LLC
MG2DER
MG3PYG
MG4RHC
MG5TRE
