# Supplementary material for: Flower resource and land management drives hoverfly communities and bee abundance in seminatural and agricultural grasslands
Source: Ecol Evol. 2017 Sep 5;7(19):8073–86. doi: 10.1002/ece3.3303 (PMC5632687; doi:10.1002/ece3.3303)
Supplement: Supplementary file 3 [file ECE3-7-8073-s003.xlsx]

## Sheet: Sheet1
Table S3. Results of Kruskall-Wallis Tests investigating differences in hoverfly populations between grassland communities
Table 1 Results of Kruskall-Wallis test to determine differences between pollinator paramters in four grassland communities						Table 2 Pairwise Comparisons of Hoverfly Species-Richness in four grassland communities using Bonferonni correction for multiple comparisons.
Parameter	N	H	DF	P		Comparison	Test Statistic	P
Hoverfly Abundance	20	6.35	3	0.096		Dry v Improved Dry	-1	1
Hoverfly Species-Richness	20	8.225	3	0.042*		Dry v Improved Marshy	-8	0.359
Hoverfly Shannon H	20	4.623	3	0.202		Dry v Marshy	-8.8	0.108
Lasioglossum Abundance	20	3.946	3	0.267		Improved Dry v Imprved Marshy	-6	0.64
Bombus Abundance	20	3.57	3	0.312		Improved Dry v Marshy	-7.8	0.216
						Improved Marshy v Marshy	-1.8	1
