# Supplementary material for: Flower resource and land management drives hoverfly communities and bee abundance in seminatural and agricultural grasslands
Source: Ecol Evol. 2017 Sep 5;7(19):8073–86. doi: 10.1002/ece3.3303 (PMC5632687; doi:10.1002/ece3.3303)
Supplement: Supplementary file 4 [file ECE3-7-8073-s004.xlsx]

## Sheet: Hoverfly Species
Table S4. Hoverfly species recorded at 20 grassland sites in west Wales June - August 2011
	Site Name
Species	DG1	DG2	DG3	DG4	DG5	IDG1	IDG2	IDG3	IDG4	IDG5	IMG1	IMG2	IMG3	IMG4	IMG5	MG1	MG2	MG3	MG4	MG5
Cheilosia illustrata	0	0	0	0	0	0	0	0	0	0	0	0	0	2	0	0	0	0	0	0
Chrysogaster chalybeata/viriscens	0	0	0	0	0	0	0	0	0	0	0	0	0	0	0	0	0	1	0	0
Chrysogaster solstitialis	0	0	0	0	0	0	0	0	0	0	0	0	1	0	0	0	0	0	0	0
Episyrphus balteatus	0	0	2	0	0	1	0	3	4	4	2	1	8	7	2	0	2	1	1	1
Eristalinus sepulchralis	0	0	0	0	0	0	0	0	0	0	0	0	0	1	0	0	0	0	0	0
Eristalis arbustorum	10	0	0	0	0	0	0	3	0	0	0	0	0	3	1	1	3	4	13	2
Eristalis horticola	63	0	0	0	0	2	0	0	0	0	14	1	2	5	0	0	3	52	46	1
Eristalis intricaria	13	2	1	0	12	0	0	2	0	0	1	13	3	0	0	1	5	26	4	9
Eristalis nemorum	20	0	0	0	0	1	1	2	0	0	6	0	2	5	0	3	1	15	6	4
Eristalis pertinax	2	0	0	0	1	0	0	0	0	0	0	1	0	0	0	0	0	2	2	0
Eristalis tenax	18	1	3	0	1	2	0	6	1	0	13	8	8	1	6	2	6	28	11	8
Eupeodes corollae	0	0	1	0	0	1	1	1	1	2	0	2	1	1	0	0	0	1	0	0
Eupeodes latifasciatus	0	0	0	0	0	0	0	0	0	0	0	0	0	0	0	0	0	1	0	0
Eupeodes luniger	0	0	1	0	1	0	0	0	0	0	0	0	1	0	0	0	0	1	0	0
Helophilus hybridus	0	0	0	0	0	0	0	0	0	0	0	0	0	0	0	0	0	0	2	0
Helophilus pendulus	69	1	1	1	4	32	1	3	0	0	2	2	8	8	5	46	13	30	49	6
Lejogaster metallinum	0	0	0	0	0	0	0	0	0	0	0	0	0	0	0	0	0	0	2	0
Melanogaster hirtella	0	0	0	2	0	1	0	0	0	0	0	1	0	0	1	0	0	0	3	0
Melanostoma mellinum	1	0	1	2	1	0	1	1	0	1	2	3	0	0	0	0	0	0	0	2
Melanostoma scalare	0	0	0	0	1	0	0	0	0	0	0	0	0	0	0	0	0	0	0	0
Meliscaeva auricollis	0	0	0	0	1	0	0	0	0	0	0	0	0	0	0	0	0	0	0	0
Myathropa florea	0	0	0	0	0	0	0	0	0	0	0	0	0	0	0	0	0	1	0	1
Neoascia podagrica	0	0	0	0	0	0	0	0	0	0	0	0	0	0	0	2	0	2	4	0
Orthonevra nobilis	0	0	0	0	0	0	0	0	0	0	1	1	0	0	0	0	0	0	0	0
Platycheirus albimanus	0	0	0	0	0	1	0	0	0	0	1	0	0	0	0	0	0	0	0	0
Platycheirus clypeatus	0	0	0	0	1	2	0	3	0	0	2	0	4	2	0	2	0	0	1	1
Platycheirus granditarsa	2	0	0	0	0	3	0	0	0	1	1	0	3	0	1	2	1	6	2	1
Platycheirus manicatus	0	0	0	0	0	0	0	0	0	0	0	0	0	0	0	1	0	0	0	0
Platycheirus peltatus	0	0	0	0	0	1	1	0	0	0	0	0	0	0	0	0	0	0	0	0
Rhingia campestris	9	0	1	0	1	4	3	4	16	1	10	2	6	29	0	0	1	4	8	7
Scaeva pyrastri	0	0	0	0	0	0	0	0	0	0	0	0	0	0	0	0	0	0	0	1
Sericomyia silentis	4	0	0	0	0	1	0	0	0	0	0	3	1	0	1	0	1	15	13	4
Sericomyia superbiens	0	0	0	0	0	0	0	0	0	0	0	0	0	0	0	0	0	0	1	0
Sphaerophoria species	0	2	4	0	0	1	0	2	2	0	2	3	0	1	1	3	0	0	3	0
Syritta pipiens	1	0	0	0	0	0	1	0	0	0	0	2	0	0	0	1	1	0	1	0
Syrphus ribesii	0	0	0	0	1	0	0	0	0	0	1	0	0	0	0	0	0	1	5	0
Syrphus vitripennis	0	0	0	1	0	0	0	0	1	1	0	0	1	0	0	0	0	1	0	0
Volucella bombylans	0	1	0	0	0	0	0	0	0	0	1	0	0	0	0	0	0	0	2	0
Xanthogramma pedisequum	0	0	0	0	0	0	0	0	0	1	0	0	0	0	0	0	0	0	0	0
Xylota segnis	0	0	0	0	0	0	0	0	0	0	0	0	1	1	0	0	0	0	0	0
Total	212	7	15	6	25	53	9	30	25	11	59	43	50	66	18	64	37	192	179	48
